# Supplementary material for: The Nutritional Pathway Between Tooth Loss and Healthy Ageing: A Longitudinal Study of Older American Adults
Source: Nutrients. 2025 Feb 18;17(4):719. doi: 10.3390/nu17040719 (PMC11858001; doi:10.3390/nu17040719)
Supplement: Supplementary file 1 [file nutrients-17-00719-s001.zip]

Archive with 1 entries (1 files):
- nutrients-3423099-supplementary.pdf
